# Supplementary material for: Genomic and Functional Characterization of an Alternaria brassicicola Isolate Causing Black Spot Disease on Broccoli Leaves
Source: Life (Basel). 2026 Jun 30;16(7):1099. doi: 10.3390/life16071099 (PMC13413155; doi:10.3390/life16071099)
Supplement: Supplementary file 1 [file life-16-01099-s001.zip]

Archive with 10 entries (10 files):
- Figure S1.pdf
- Table S1.pdf
- Table S2.pdf
- Table S3.pdf
- Table S4.xlsx
- Table S5.xlsx
- Table S6.xlsx
- Table S7.xlsx
- Table S8.xlsx
- Table S9.pdf
