# Supplementary material for: Genomic and Functional Characterization of an Alternaria brassicicola Isolate Causing Black Spot Disease on Broccoli Leaves
Source: Life (Basel). 2026 Jun 30;16(7):1099. doi: 10.3390/life16071099 (PMC13413155; doi:10.3390/life16071099)
Supplement: Supplementary file 1 [file life-16-01099-s001.zip › Table S4.xlsx]

## Sheet: Sheet1
Table S4. Functional domain-based classification of A. brassicicola
Domain	ID
CFEM	jgi|Albra1|103019|ABRCTG519.1_pred_mRNA_1
	jgi|Albra1|104535|ABRCTG8.131_pred_mRNA_3
	jgi|Albra1|94764|ABRCTG1.54_pred_mRNA_5
	jgi|Albra1|104026|ABRCTG7.113_pred_mRNA_1
	jgi|Albra1|95137|ABRCTG1.164_pred_mRNA_5
	jgi|Albra1|99012|ABRCTG16.5_pred_mRNA_2
	jgi|Albra1|95020|ABRCTG1.130_pred_mRNA_1
	jgi|Albra1|97615|ABRCTG0.349_pred_mRNA_7
	jgi|Albra1|97614|ABRCTG0.349_pred_mRNA_6
CCDT	jgi|Albra1|98836|ABRCTG15.50_pred_mRNA_11
	jgi|Albra1|103903|ABRCTG7.70_pred_mRNA_2
	jgi|Albra1|103742|ABRCTG7.35_pred_mRNA_1
	jgi|Albra1|103127|ABRCTG6.19_pred_mRNA_6
	jgi|Albra1|102017|ABRCTG4.229_pred_mRNA_4
	jgi|Albra1|96957|ABRCTG0.182_pred_mRNA_1
	jgi|Albra1|98777|ABRCTG15.33_pred_mRNA_15
	jgi|Albra1|98883|ABRCTG15.65_pred_mRNA_2
	jgi|Albra1|95241|ABRCTG1.188_pred_mRNA_2
	jgi|Albra1|101525|ABRCTG4.82_pred_mRNA_4
	jgi|Albra1|100239|ABRCTG2.263_pred_mRNA_10
	jgi|Albra1|100145|ABRCTG2.235_pred_mRNA_9
	jgi|Albra1|97632|ABRCTG0.352_pred_mRNA_4
	jgi|Albra1|100050|ABRCTG2.219_pred_mRNA_1
	jgi|Albra1|101544|ABRCTG4.89_pred_mRNA_2
CRN	jgi|Albra1|104316|ABRCTG8.61_pred_mRNA_4
	jgi|Albra1|94788|ABRCTG1.61_pred_mRNA_13
FAD	jgi|Albra1|101875|ABRCTG4.184_pred_mRNA_8
	jgi|Albra1|96703|ABRCTG0.115_pred_mRNA_1
	jgi|Albra1|99372|ABRCTG19.2_pred_mRNA_4
	jgi|Albra1|98417|ABRCTG133.1_pred_mRNA_1
	jgi|Albra1|97165|ABRCTG0.233_pred_mRNA_5
	jgi|Albra1|96230|ABRCTG10.78_pred_mRNA_1
LysM	jgi|Albra1|102155|ABRCTG4.265_pred_mRNA_4
	jgi|Albra1|101043|ABRCTG3.195_pred_mRNA_5
	jgi|Albra1|98019|ABRCTG11.92_pred_mRNA_7
	jgi|Albra1|99565|ABRCTG2.54_pred_mRNA_3
	jgi|Albra1|96306|ABRCTG10.94_pred_mRNA_2
	jgi|Albra1|100466|ABRCTG3.35_pred_mRNA_22
	jgi|Albra1|95567|ABRCTG1.275_pred_mRNA_8
	jgi|Albra1|94647|ABRCTG1.23_pred_mRNA_4
	jgi|Albra1|101152|ABRCTG3.224_pred_mRNA_6
NLP	jgi|Albra1|97322|ABRCTG0.270_pred_mRNA_15
	jgi|Albra1|97181|ABRCTG0.237_pred_mRNA_4
Chitin_bind1	jgi|Albra1|104172|ABRCTG8.5_pred_mRNA_1
	jgi|Albra1|104062|ABRCTG7.126_pred_mRNA_10
	jgi|Albra1|102963|ABRCTG5.252_pred_mRNA_4
	jgi|Albra1|103562|ABRCTG6.143_pred_mRNA_1
	jgi|Albra1|95602|ABRCTG1.288_pred_mRNA_2
	jgi|Albra1|102431|ABRCTG5.80_pred_mRNA_7
	jgi|Albra1|102263|ABRCTG5.14_pred_mRNA_5
	jgi|Albra1|101367|ABRCTG4.24_pred_mRNA_5
	jgi|Albra1|96276|ABRCTG10.89_pred_mRNA_9
	jgi|Albra1|95876|ABRCTG1.361_pred_mRNA_1
	jgi|Albra1|96306|ABRCTG10.94_pred_mRNA_2
	jgi|Albra1|95159|ABRCTG1.168_pred_mRNA_1
	jgi|Albra1|103561|ABRCTG6.142_pred_mRNA_4
PX	jgi|Albra1|97978|ABRCTG11.82_pred_mRNA_4
	jgi|Albra1|98020|ABRCTG11.92_pred_mRNA_8
	jgi|Albra1|104537|ABRCTG8.131_pred_mRNA_5
	jgi|Albra1|99411|ABRCTG2.11_pred_mRNA_3
	jgi|Albra1|99518|ABRCTG2.47_pred_mRNA_6
	jgi|Albra1|103110|ABRCTG6.13_pred_mRNA_1
	jgi|Albra1|99251|ABRCTG17.8_pred_mRNA_3
	jgi|Albra1|99977|ABRCTG2.193_pred_mRNA_4
	jgi|Albra1|103428|ABRCTG6.113_pred_mRNA_5
	jgi|Albra1|95178|ABRCTG1.176_pred_mRNA_1
	jgi|Albra1|98670|ABRCTG14.95_pred_mRNA_2
	jgi|Albra1|104639|ABRCTG8.169_pred_mRNA_1
	jgi|Albra1|105063|ABRCTG9.98_pred_mRNA_5
	jgi|Albra1|99150|ABRCTG16.34_pred_mRNA_14
