# Supplementary material for: Genomic and Functional Characterization of an Alternaria brassicicola Isolate Causing Black Spot Disease on Broccoli Leaves
Source: Life (Basel). 2026 Jun 30;16(7):1099. doi: 10.3390/life16071099 (PMC13413155; doi:10.3390/life16071099)
Supplement: Supplementary file 1 [file life-16-01099-s001.zip › Table S5.xlsx]

## Sheet: hitdata-3
Table S5. Conserved domain annotation of SCRPs from A. brassicicola using the CDD database
Query	Hit type	PSSM-ID	From	To	E-Value	Bitscore	Accession	Short name	Incomplete	Superfamily
jgi|Albra1|100305|ABRCTG279.1_pred_mRNA_1	superfamily	441878	59	159	9.37953e-32	119.548	cl34456	BetA superfamily	C	-
jgi|Albra1|100349|ABRCTG3.11_pred_mRNA_1	specific	187688	26	115	2.12302e-34	116.617	cd09630	CDH_like_cytochrome	C	cl14783
jgi|Albra1|100414|ABRCTG3.24_pred_mRNA_1	superfamily	443075	19	70	1.69395e-05	40.3571	cl43970	PelB superfamily	C	-
jgi|Albra1|100973|ABRCTG3.180_pred_mRNA_3	specific	238339	43	140	3.69837e-42	135.267	cd00606	fungal_RNase	-	cl00212
jgi|Albra1|101239|ABRCTG3.251_pred_mRNA_1	specific	442849	55	183	2.60728e-07	47.6138	COG3631	YesE	-	cl42057
jgi|Albra1|102165|ABRCTG4.269_pred_mRNA_2	superfamily	473224	72	179	1.28377e-63	201.521	cl19841	Glyco_hydro_125 superfamily	C	-
jgi|Albra1|103031|ABRCTG534.1_pred_mRNA_1	superfamily	483971	50	186	7.24351e-70	223.545	cl49631	GH55-like superfamily	C	-
jgi|Albra1|103114|ABRCTG6.14_pred_mRNA_1	superfamily	369288	22	140	4.39778e-63	188.547	cl06331	Cerato-platanin superfamily	-	-
jgi|Albra1|103341|ABRCTG6.87_pred_mRNA_2	superfamily	469594	6	46	0.00463399	32.3435	cl00057	vWFA superfamily	C	-
jgi|Albra1|103477|ABRCTG6.129_pred_mRNA_5	superfamily	369159	42	67	1.2773e-05	41.2039	cl06163	HET superfamily	NC	-
jgi|Albra1|104939|ABRCTG9.61_pred_mRNA_3	specific	176644	31	183	4.16732e-21	84.7324	cd00866	PEBP_euk	-	cl00227
jgi|Albra1|94703|ABRCTG1.38_pred_mRNA_3	superfamily	431433	29	112	3.7094e-63	190.833	cl24235	Rot1 superfamily	C	-
jgi|Albra1|95047|ABRCTG1.139_pred_mRNA_6	specific	439247	39	141	4.50286e-31	107.743	cd22191	DPBB_RlpA_EXP_N-like	-	cl41724
jgi|Albra1|95159|ABRCTG1.168_pred_mRNA_1	specific	459705	73	113	1.6052e-06	42.5343	pfam00187	Chitin_bind_1	-	cl45987
jgi|Albra1|95159|ABRCTG1.168_pred_mRNA_1	superfamily	472828	142	159	6.77929e-06	44.1826	cl15692	CE4_SF superfamily	C	-
jgi|Albra1|96058|ABRCTG10.40_pred_mRNA_5	specific	440311	24	129	5.6072e-44	140.702	COG0545	FkpA	-	cl29492
jgi|Albra1|96177|ABRCTG10.65_pred_mRNA_2	specific	429109	29	89	1.85398e-21	79.9877	pfam06766	Hydrophobin_2	-	cl06022
jgi|Albra1|96453|ABRCTG0.42_pred_mRNA_1	specific	463051	46	132	1.47719e-13	62.754	pfam10342	Kre9_KNH	-	cl11010
jgi|Albra1|96739|ABRCTG0.118_pred_mRNA_11	specific	213998	28	151	1.02363e-46	148.34	cd12798	Alt_A1	-	cl17157
jgi|Albra1|96761|ABRCTG0.127_pred_mRNA_4	specific	430830	24	167	9.49731e-34	116.572	pfam09792	But2	-	cl10766
jgi|Albra1|96831|ABRCTG0.147_pred_mRNA_5	superfamily	470049	2	69	2.2751e-05	41.4691	cl01053	SGNH_hydrolase superfamily	NC	-
jgi|Albra1|97392|ABRCTG0.292_pred_mRNA_2	specific	341433	11	158	8.3569e-61	185.827	cd14829	Zeta-COP	-	cl38905
jgi|Albra1|97754|ABRCTG11.18_pred_mRNA_6	superfamily	433827	21	187	3.65057e-12	61.5334	cl16763	DUF4360 superfamily	-	-
jgi|Albra1|97821|ABRCTG11.31_pred_mRNA_1	specific	459735	33	125	1.97105e-42	135.402	pfam00254	FKBP_C	-	cl19519
jgi|Albra1|98345|ABRCTG12.83_pred_mRNA_1	superfamily	475126	50	93	0.0037671	35.3858	cl28912	LGIC_ECD superfamily	NC	-
jgi|Albra1|98454|ABRCTG14.19_pred_mRNA_1	superfamily	470604	38	122	0.00204304	34.7911	cl02528	Crystall superfamily	-	-
jgi|Albra1|98475|ABRCTG14.31_pred_mRNA_4	specific	442763	25	164	1.54275e-55	171.899	COG3542	CFF1	-	cl46404
jgi|Albra1|98988|ABRCTG15.105_pred_mRNA_2	specific	467293	25	153	7.88139e-09	51.2164	cd00161	beta-trefoil_Ricin-like	-	cl49609
jgi|Albra1|99115|ABRCTG16.29_pred_mRNA_5	superfamily	471979	49	186	1.29547e-23	91.0851	cl10502	lipocalin_FABP superfamily	-	-
jgi|Albra1|99194|ABRCTG16.46_pred_mRNA_4	specific	442426	35	170	3.10468e-36	122.183	COG3193	GlcG	-	cl42136
jgi|Albra1|99713|ABRCTG2.91_pred_mRNA_3	specific	433827	24	199	2.5154e-64	196.353	pfam14273	DUF4360	-	cl16763
