# Supplementary material for: Genomic and Functional Characterization of an Alternaria brassicicola Isolate Causing Black Spot Disease on Broccoli Leaves
Source: Life (Basel). 2026 Jun 30;16(7):1099. doi: 10.3390/life16071099 (PMC13413155; doi:10.3390/life16071099)
Supplement: Supplementary file 1 [file life-16-01099-s001.zip › Table S6.xlsx]

## Sheet: All_Genes_Details
Table S6. PHI-base annotation of putative virulence factors in A. brassicicola
Gene_ID	Best_Hit_ID	E-value	Phenotype_Raw	Phenotype_Normalized	Full_Description
jgi|Albra1|100878|ABRCTG3.149_pred_mRNA_4	G4MVX4#PHI:3216#MoCDIP4#318829#Magnaporthe_oryzae#effector_(plant_avirulence_determinant)	1.52e-47	effector_(plant_avirulence_determinant)	effector_(plant_avirulence_determinant)	G4MVX4#PHI:3216#MoCDIP4#318829#Magnaporthe_oryzae#effector_(plant_avirulence_determinant)
jgi|Albra1|100973|ABRCTG3.180_pred_mRNA_3	R0K2C5#PHI:123376#SRE1_(SETTUDRAFT_163271)#93612#Exserohilum_turcicum#effector_(plant_avirulence_determinant)	2.73e-70	effector_(plant_avirulence_determinant)	effector_(plant_avirulence_determinant)	R0K2C5#PHI:123376#SRE1_(SETTUDRAFT_163271)#93612#Exserohilum_turcicum#effector_(plant_avirulence_determinant)
jgi|Albra1|102112|ABRCTG4.260_pred_mRNA_6	G4ZHR2#PHI:6868_PHI:10952#PsXEG1#67593#Phytophthora_sojae#effector_(plant_avirulence_determinant)	3.57e-72	effector_(plant_avirulence_determinant)	effector_(plant_avirulence_determinant)	G4ZHR2#PHI:6868_PHI:10952#PsXEG1#67593#Phytophthora_sojae#effector_(plant_avirulence_determinant)
jgi|Albra1|97166|ABRCTG0.233_pred_mRNA_6	G4N8Y3#PHI:3213#MoCDIP1#318829#Magnaporthe_oryzae#effector_(plant_avirulence_determinant)	2.27e-156	effector_(plant_avirulence_determinant)	effector_(plant_avirulence_determinant)	G4N8Y3#PHI:3213#MoCDIP1#318829#Magnaporthe_oryzae#effector_(plant_avirulence_determinant)
jgi|Albra1|103114|ABRCTG6.14_pred_mRNA_1	O74238#PHI:3221#SP1#13684#Parastagonospora_nodorum#increased_virulence_(hypervirulence)	2.44e-75	increased_virulence_(hypervirulence)	increased_virulence_(hypervirulence)	O74238#PHI:3221#SP1#13684#Parastagonospora_nodorum#increased_virulence_(hypervirulence)
jgi|Albra1|94874|ABRCTG1.79_pred_mRNA_25	A0A384JQ57#PHI:9526#Bcpme1#40559#Botrytis_cinerea#increased_virulence_(hypervirulence)	1.47e-92	increased_virulence_(hypervirulence)	increased_virulence_(hypervirulence)	A0A384JQ57#PHI:9526#Bcpme1#40559#Botrytis_cinerea#increased_virulence_(hypervirulence)
jgi|Albra1|99279|ABRCTG17.17_pred_mRNA_4	A0A384JCI5#PHI:9527#Bcpme2#40559#Botrytis_cinerea#increased_virulence_(hypervirulence)	1.86e-96	increased_virulence_(hypervirulence)	increased_virulence_(hypervirulence)	A0A384JCI5#PHI:9527#Bcpme2#40559#Botrytis_cinerea#increased_virulence_(hypervirulence)
jgi|Albra1|102938|ABRCTG5.245_pred_mRNA_14	A0A0D3LX64#PHI:4618#PcPL15#4784#Phytophthora_capsici#increased_virulence_(hypervirulence)_reduced_virulence	6.23e-69	increased_virulence_(hypervirulence)_reduced_virulence	increased_virulence_(hypervirulence)	A0A0D3LX64#PHI:4618#PcPL15#4784#Phytophthora_capsici#increased_virulence_(hypervirulence)_reduced_virulence
jgi|Albra1|100233|ABRCTG2.263_pred_mRNA_1	A0A0E3USI9#PHI:4845#PL1332#29001#Alternaria_brassicicola#reduced_virulence	1.16e-86	reduced_virulence	reduced_virulence	A0A0E3USI9#PHI:4845#PL1332#29001#Alternaria_brassicicola#reduced_virulence
jgi|Albra1|100305|ABRCTG279.1_pred_mRNA_1	Q2YIV2#PHI:9126#Bab2_0277#235#Brucella_abortus#reduced_virulence	3.82e-16	reduced_virulence	reduced_virulence	Q2YIV2#PHI:9126#Bab2_0277#235#Brucella_abortus#reduced_virulence
jgi|Albra1|100451|ABRCTG3.35_pred_mRNA_7	T2C7K6#PHI:3226#Pnl1#36651#Penicillium_digitatum#reduced_virulence	6.61e-137	reduced_virulence	reduced_virulence	T2C7K6#PHI:3226#Pnl1#36651#Penicillium_digitatum#reduced_virulence
jgi|Albra1|100462|ABRCTG3.35_pred_mRNA_18	A0A0L0V0Y3#PHI:11528#Pst_13661#27350#Puccinia_striiformis#reduced_virulence	3.55e-31	reduced_virulence	reduced_virulence	A0A0L0V0Y3#PHI:11528#Pst_13661#27350#Puccinia_striiformis#reduced_virulence
jgi|Albra1|101269|ABRCTG32.1_pred_mRNA_1	Q00845#PHI:180#PELD#169388#Fusarium_solani#reduced_virulence	2.01e-91	reduced_virulence	reduced_virulence	Q00845#PHI:180#PELD#169388#Fusarium_solani#reduced_virulence
jgi|Albra1|101539|ABRCTG4.87_pred_mRNA_5	A0A0E3USI9#PHI:4845#PL1332#29001#Alternaria_brassicicola#reduced_virulence	1.01e-117	reduced_virulence	reduced_virulence	A0A0E3USI9#PHI:4845#PL1332#29001#Alternaria_brassicicola#reduced_virulence
jgi|Albra1|102165|ABRCTG4.269_pred_mRNA_2	G4NIS9#PHI:785#MGG_04128#318829#Magnaporthe_oryzae#reduced_virulence	4.09e-38	reduced_virulence	reduced_virulence	G4NIS9#PHI:785#MGG_04128#318829#Magnaporthe_oryzae#reduced_virulence
jgi|Albra1|102535|ABRCTG5.124_pred_mRNA_2	W6ZBM1#PHI:4989#Ppt1#101162#Bipolaris_oryzae#reduced_virulence	1.51e-210	reduced_virulence	reduced_virulence	W6ZBM1#PHI:4989#Ppt1#101162#Bipolaris_oryzae#reduced_virulence
jgi|Albra1|102931|ABRCTG5.245_pred_mRNA_7	A0A0N9DQW5#PHI:10255#VmXyl1#105487#Valsa_mali#reduced_virulence	1.33e-86	reduced_virulence	reduced_virulence	A0A0N9DQW5#PHI:10255#VmXyl1#105487#Valsa_mali#reduced_virulence
jgi|Albra1|103018|ABRCTG518.1_pred_mRNA_1	A0A0E3USI9#PHI:4845#PL1332#29001#Alternaria_brassicicola#reduced_virulence	1.83e-74	reduced_virulence	reduced_virulence	A0A0E3USI9#PHI:4845#PL1332#29001#Alternaria_brassicicola#reduced_virulence
jgi|Albra1|103665|ABRCTG7.18_pred_mRNA_15	Q00845#PHI:180#PELD#169388#Fusarium_solani#reduced_virulence	1.7e-96	reduced_virulence	reduced_virulence	Q00845#PHI:180#PELD#169388#Fusarium_solani#reduced_virulence
jgi|Albra1|104236|ABRCTG8.41_pred_mRNA_2	Q04701#PHI:179#PELA#169388#Fusarium_solani#reduced_virulence	1.42e-62	reduced_virulence	reduced_virulence	Q04701#PHI:179#PELA#169388#Fusarium_solani#reduced_virulence
jgi|Albra1|104288|ABRCTG8.56_pred_mRNA_17	T2C7K6#PHI:3226#Pnl1#36651#Penicillium_digitatum#reduced_virulence	1.86e-113	reduced_virulence	reduced_virulence	T2C7K6#PHI:3226#Pnl1#36651#Penicillium_digitatum#reduced_virulence
jgi|Albra1|94813|ABRCTG1.70_pred_mRNA_3	A0A0D2XVZ5#PHI:5236#Dnj1#5507#Fusarium_oxysporum#reduced_virulence	3.01e-152	reduced_virulence	reduced_virulence	A0A0D2XVZ5#PHI:5236#Dnj1#5507#Fusarium_oxysporum#reduced_virulence
jgi|Albra1|95176|ABRCTG1.175_pred_mRNA_2	E9E1W3#PHI:9491#MaChsIII_(XP_007810158.1)#92637#Metarhizium_acridum#reduced_virulence	1.27e-22	reduced_virulence	reduced_virulence	E9E1W3#PHI:9491#MaChsIII_(XP_007810158.1)#92637#Metarhizium_acridum#reduced_virulence
jgi|Albra1|95201|ABRCTG1.180_pred_mRNA_1	Q2KN79#PHI:522_PHI:2808#GAS1_Gas1#5507#Fusarium_oxysporum#reduced_virulence	2.15e-169	reduced_virulence	reduced_virulence	Q2KN79#PHI:522_PHI:2808#GAS1_Gas1#5507#Fusarium_oxysporum#reduced_virulence
jgi|Albra1|95986|ABRCTG10.24_pred_mRNA_3	E3QFA7#PHI:10749#CLU5d_(GLRG_04689)#31870#Colletotrichum_graminicola#reduced_virulence	1.39e-69	reduced_virulence	reduced_virulence	E3QFA7#PHI:10749#CLU5d_(GLRG_04689)#31870#Colletotrichum_graminicola#reduced_virulence
jgi|Albra1|96058|ABRCTG10.40_pred_mRNA_5	J5K9F1#PHI:123527#Fpr2_(EJP70756)#176275#Beauveria_bassiana#reduced_virulence	3.84e-32	reduced_virulence	reduced_virulence	J5K9F1#PHI:123527#Fpr2_(EJP70756)#176275#Beauveria_bassiana#reduced_virulence
jgi|Albra1|96177|ABRCTG10.65_pred_mRNA_2	O94196#PHI:458#MHP1#318829#Magnaporthe_oryzae#reduced_virulence	5.61e-20	reduced_virulence	reduced_virulence	O94196#PHI:458#MHP1#318829#Magnaporthe_oryzae#reduced_virulence
jgi|Albra1|96488|ABRCTG0.55_pred_mRNA_1	A0A063C6C7#PHI:11785#Uvsun1#1159556#Ustilaginoidea_virens#reduced_virulence	3.33e-60	reduced_virulence	reduced_virulence	A0A063C6C7#PHI:11785#Uvsun1#1159556#Ustilaginoidea_virens#reduced_virulence
jgi|Albra1|96687|ABRCTG0.110_pred_mRNA_1	Q04701#PHI:179#PELA#169388#Fusarium_solani#reduced_virulence	3.28e-66	reduced_virulence	reduced_virulence	Q04701#PHI:179#PELA#169388#Fusarium_solani#reduced_virulence
jgi|Albra1|97181|ABRCTG0.237_pred_mRNA_4	G2WWK9#PHI:2712#NLP2#27337#Verticillium_dahliae#reduced_virulence	7.45e-100	reduced_virulence	reduced_virulence	G2WWK9#PHI:2712#NLP2#27337#Verticillium_dahliae#reduced_virulence
jgi|Albra1|97477|ABRCTG0.314_pred_mRNA_1	G4NEZ3#PHI:123065#MoMAS3_(MGG_00703)#318829#Magnaporthe_oryzae#reduced_virulence	3.83e-76	reduced_virulence	reduced_virulence	G4NEZ3#PHI:123065#MoMAS3_(MGG_00703)#318829#Magnaporthe_oryzae#reduced_virulence
jgi|Albra1|97621|ABRCTG0.349_pred_mRNA_13	A0A0E3USI9#PHI:4845#PL1332#29001#Alternaria_brassicicola#reduced_virulence	7.34e-152	reduced_virulence	reduced_virulence	A0A0E3USI9#PHI:4845#PL1332#29001#Alternaria_brassicicola#reduced_virulence
jgi|Albra1|97821|ABRCTG11.31_pred_mRNA_1	J5K9F1#PHI:123527#Fpr2_(EJP70756)#176275#Beauveria_bassiana#reduced_virulence	3.01e-31	reduced_virulence	reduced_virulence	J5K9F1#PHI:123527#Fpr2_(EJP70756)#176275#Beauveria_bassiana#reduced_virulence
jgi|Albra1|96862|ABRCTG0.155_pred_mRNA_3	G8AA67#PHI:2476#CcpelA#27358#Colletotrichum_coccodes#reduced_virulence_increased_virulence_(hypervirulence)	8.68e-119	reduced_virulence_increased_virulence_(hypervirulence)	increased_virulence_(hypervirulence)	G8AA67#PHI:2476#CcpelA#27358#Colletotrichum_coccodes#reduced_virulence_increased_virulence_(hypervirulence)
jgi|Albra1|97198|ABRCTG0.242_pred_mRNA_4	G8AA67#PHI:2476#CcpelA#27358#Colletotrichum_coccodes#reduced_virulence_increased_virulence_(hypervirulence)	5.67e-58	reduced_virulence_increased_virulence_(hypervirulence)	increased_virulence_(hypervirulence)	G8AA67#PHI:2476#CcpelA#27358#Colletotrichum_coccodes#reduced_virulence_increased_virulence_(hypervirulence)
jgi|Albra1|98475|ABRCTG14.31_pred_mRNA_4	A7ELN3#PHI:12000#SS1G_06230_(SsYCP1)#5180#Sclerotinia_sclerotiorum#reduced_virulence_increased_virulence_(hypervirulence)	1.25e-55	reduced_virulence_increased_virulence_(hypervirulence)	increased_virulence_(hypervirulence)	A7ELN3#PHI:12000#SS1G_06230_(SsYCP1)#5180#Sclerotinia_sclerotiorum#reduced_virulence_increased_virulence_(hypervirulence)
jgi|Albra1|101157|ABRCTG3.225_pred_mRNA_5	A0A0D1E191#PHI:9867#Pdi_(UMAG_10156)#5270#Ustilago_maydis#reduced_virulence_unaffected_pathogenicity	1.24e-19	reduced_virulence_unaffected_pathogenicity	reduced_virulence	A0A0D1E191#PHI:9867#Pdi_(UMAG_10156)#5270#Ustilago_maydis#reduced_virulence_unaffected_pathogenicity
jgi|Albra1|105116|ABRCTG9.115_pred_mRNA_4	A0A384K0L8#PHI:10432#BcCBH_(Bcin13g02100)#40559#Botrytis_cinerea#reduced_virulence_unaffected_pathogenicity	1.29e-175	reduced_virulence_unaffected_pathogenicity	reduced_virulence	A0A384K0L8#PHI:10432#BcCBH_(Bcin13g02100)#40559#Botrytis_cinerea#reduced_virulence_unaffected_pathogenicity
jgi|Albra1|95218|ABRCTG1.185_pred_mRNA_4	A0A0D1E191#PHI:9867#Pdi_(UMAG_10156)#5270#Ustilago_maydis#reduced_virulence_unaffected_pathogenicity	1.58e-145	reduced_virulence_unaffected_pathogenicity	reduced_virulence	A0A0D1E191#PHI:9867#Pdi_(UMAG_10156)#5270#Ustilago_maydis#reduced_virulence_unaffected_pathogenicity
jgi|Albra1|96804|ABRCTG0.139_pred_mRNA_16	A0A384K0L8#PHI:10432#BcCBH_(Bcin13g02100)#40559#Botrytis_cinerea#reduced_virulence_unaffected_pathogenicity	1.63e-197	reduced_virulence_unaffected_pathogenicity	reduced_virulence	A0A384K0L8#PHI:10432#BcCBH_(Bcin13g02100)#40559#Botrytis_cinerea#reduced_virulence_unaffected_pathogenicity
jgi|Albra1|98984|ABRCTG15.103_pred_mRNA_1	A0A384K0L8#PHI:10432#BcCBH_(Bcin13g02100)#40559#Botrytis_cinerea#reduced_virulence_unaffected_pathogenicity	1.28e-72	reduced_virulence_unaffected_pathogenicity	reduced_virulence	A0A384K0L8#PHI:10432#BcCBH_(Bcin13g02100)#40559#Botrytis_cinerea#reduced_virulence_unaffected_pathogenicity
jgi|Albra1|99447|ABRCTG2.20_pred_mRNA_1	Q59UR2#PHI:6214#MNN10#5476#Candida_albicans#reduced_virulence_unaffected_pathogenicity	2.12e-07	reduced_virulence_unaffected_pathogenicity	reduced_virulence	Q59UR2#PHI:6214#MNN10#5476#Candida_albicans#reduced_virulence_unaffected_pathogenicity
jgi|Albra1|99449|ABRCTG2.20_pred_mRNA_3	A0A0D1E191#PHI:9867#Pdi_(UMAG_10156)#5270#Ustilago_maydis#reduced_virulence_unaffected_pathogenicity	5.78e-19	reduced_virulence_unaffected_pathogenicity	reduced_virulence	A0A0D1E191#PHI:9867#Pdi_(UMAG_10156)#5270#Ustilago_maydis#reduced_virulence_unaffected_pathogenicity
jgi|Albra1|100011|ABRCTG2.202_pred_mRNA_4	Q00298#PHI:69#CUTA#40559#Botrytis_cinerea#unaffected_pathogenicity	1.13e-47	unaffected_pathogenicity	unaffected_pathogenicity	Q00298#PHI:69#CUTA#40559#Botrytis_cinerea#unaffected_pathogenicity
jgi|Albra1|100800|ABRCTG3.129_pred_mRNA_5	P26215#PHI:3#PGN1#5017#Bipolaris_zeicola#unaffected_pathogenicity	5.96e-199	unaffected_pathogenicity	unaffected_pathogenicity	P26215#PHI:3#PGN1#5017#Bipolaris_zeicola#unaffected_pathogenicity
jgi|Albra1|100930|ABRCTG3.167_pred_mRNA_3	I1RIQ3#PHI:1575#GzOB015#5518#Fusarium_graminearum#unaffected_pathogenicity	1.33e-60	unaffected_pathogenicity	unaffected_pathogenicity	I1RIQ3#PHI:1575#GzOB015#5518#Fusarium_graminearum#unaffected_pathogenicity
jgi|Albra1|101017|ABRCTG3.186_pred_mRNA_11	A0A194W2D2#PHI:10223#FAEC3_(VM1G_06347)#105487#Valsa_mali#unaffected_pathogenicity	7.57e-70	unaffected_pathogenicity	unaffected_pathogenicity	A0A194W2D2#PHI:10223#FAEC3_(VM1G_06347)#105487#Valsa_mali#unaffected_pathogenicity
jgi|Albra1|101067|ABRCTG3.203_pred_mRNA_6	I1RPX8#PHI:1581#GzOB021#5518#Fusarium_graminearum#unaffected_pathogenicity	9.07e-28	unaffected_pathogenicity	unaffected_pathogenicity	I1RPX8#PHI:1581#GzOB021#5518#Fusarium_graminearum#unaffected_pathogenicity
jgi|Albra1|101381|ABRCTG4.35_pred_mRNA_5	I1RIQ3#PHI:1575#GzOB015#5518#Fusarium_graminearum#unaffected_pathogenicity	1.32e-25	unaffected_pathogenicity	unaffected_pathogenicity	I1RIQ3#PHI:1575#GzOB015#5518#Fusarium_graminearum#unaffected_pathogenicity
jgi|Albra1|102699|ABRCTG5.183_pred_mRNA_2	A7EU07#PHI:4508#Ss-odc1#5180#Sclerotinia_sclerotiorum#unaffected_pathogenicity	2.4e-112	unaffected_pathogenicity	unaffected_pathogenicity	A7EU07#PHI:4508#Ss-odc1#5180#Sclerotinia_sclerotiorum#unaffected_pathogenicity
jgi|Albra1|102947|ABRCTG5.246_pred_mRNA_2	G9JLA8#PHI:3378#Plegl1#285811#Pseudopyrenochaeta_lycopersici#unaffected_pathogenicity	6.12e-136	unaffected_pathogenicity	unaffected_pathogenicity	G9JLA8#PHI:3378#Plegl1#285811#Pseudopyrenochaeta_lycopersici#unaffected_pathogenicity
jgi|Albra1|103006|ABRCTG506.1_pred_mRNA_1	Q2VLJ1#PHI:716#ZEB1#5518#Fusarium_graminearum#unaffected_pathogenicity	9.7e-17	unaffected_pathogenicity	unaffected_pathogenicity	Q2VLJ1#PHI:716#ZEB1#5518#Fusarium_graminearum#unaffected_pathogenicity
jgi|Albra1|103184|ABRCTG6.39_pred_mRNA_1	Q00350#PHI:572#XYL2#5017#Bipolaris_zeicola#unaffected_pathogenicity	7.78e-91	unaffected_pathogenicity	unaffected_pathogenicity	Q00350#PHI:572#XYL2#5017#Bipolaris_zeicola#unaffected_pathogenicity
jgi|Albra1|103939|ABRCTG7.77_pred_mRNA_3	I1S3N8#PHI:2451#FAEB1#5518#Fusarium_graminearum#unaffected_pathogenicity	9.7e-69	unaffected_pathogenicity	unaffected_pathogenicity	I1S3N8#PHI:2451#FAEB1#5518#Fusarium_graminearum#unaffected_pathogenicity
jgi|Albra1|104172|ABRCTG8.5_pred_mRNA_1	A0A151V4F3#PHI:6391#CDA2#318829#Magnaporthe_oryzae#unaffected_pathogenicity	2.77e-132	unaffected_pathogenicity	unaffected_pathogenicity	A0A151V4F3#PHI:6391#CDA2#318829#Magnaporthe_oryzae#unaffected_pathogenicity
jgi|Albra1|95159|ABRCTG1.168_pred_mRNA_1	A0A151V4F3#PHI:6391#CDA2#318829#Magnaporthe_oryzae#unaffected_pathogenicity	2.95e-31	unaffected_pathogenicity	unaffected_pathogenicity	A0A151V4F3#PHI:6391#CDA2#318829#Magnaporthe_oryzae#unaffected_pathogenicity
jgi|Albra1|95196|ABRCTG1.179_pred_mRNA_8	G9JLA8#PHI:3378#Plegl1#285811#Pseudopyrenochaeta_lycopersici#unaffected_pathogenicity	1.04e-32	unaffected_pathogenicity	unaffected_pathogenicity	G9JLA8#PHI:3378#Plegl1#285811#Pseudopyrenochaeta_lycopersici#unaffected_pathogenicity
jgi|Albra1|95362|ABRCTG1.218_pred_mRNA_12	Q9C4A0#PHI:2817#Aapg1#5599#Alternaria_alternata#unaffected_pathogenicity	1.15e-217	unaffected_pathogenicity	unaffected_pathogenicity	Q9C4A0#PHI:2817#Aapg1#5599#Alternaria_alternata#unaffected_pathogenicity
jgi|Albra1|95450|ABRCTG1.242_pred_mRNA_3	I1RPX8#PHI:1581#GzOB021#5518#Fusarium_graminearum#unaffected_pathogenicity	1e-16	unaffected_pathogenicity	unaffected_pathogenicity	I1RPX8#PHI:1581#GzOB021#5518#Fusarium_graminearum#unaffected_pathogenicity
jgi|Albra1|95997|ABRCTG10.24_pred_mRNA_15	I1RPX8#PHI:1581#GzOB021#5518#Fusarium_graminearum#unaffected_pathogenicity	2.04e-35	unaffected_pathogenicity	unaffected_pathogenicity	I1RPX8#PHI:1581#GzOB021#5518#Fusarium_graminearum#unaffected_pathogenicity
jgi|Albra1|96911|ABRCTG0.168_pred_mRNA_2	Q06562#PHI:571#XYL1#5017#Bipolaris_zeicola#unaffected_pathogenicity	9.56e-142	unaffected_pathogenicity	unaffected_pathogenicity	Q06562#PHI:571#XYL1#5017#Bipolaris_zeicola#unaffected_pathogenicity
jgi|Albra1|97169|ABRCTG0.233_pred_mRNA_9	Q00359#PHI:115#PGX1#5017#Bipolaris_zeicola#unaffected_pathogenicity	3.6e-274	unaffected_pathogenicity	unaffected_pathogenicity	Q00359#PHI:115#PGX1#5017#Bipolaris_zeicola#unaffected_pathogenicity
jgi|Albra1|98079|ABRCTG11.107_pred_mRNA_3	Q00298#PHI:69#CUTA#40559#Botrytis_cinerea#unaffected_pathogenicity	8.66e-40	unaffected_pathogenicity	unaffected_pathogenicity	Q00298#PHI:69#CUTA#40559#Botrytis_cinerea#unaffected_pathogenicity
jgi|Albra1|98416|ABRCTG131.1_pred_mRNA_1	Q00359#PHI:115#PGX1#5017#Bipolaris_zeicola#unaffected_pathogenicity	3.48e-121	unaffected_pathogenicity	unaffected_pathogenicity	Q00359#PHI:115#PGX1#5017#Bipolaris_zeicola#unaffected_pathogenicity
jgi|Albra1|97206|ABRCTG0.243_pred_mRNA_8	G4MLP9#PHI:6714#Gel4#318829#Magnaporthe_oryzae#unaffected_pathogenicity_loss_of_pathogenicity	5.71e-141	unaffected_pathogenicity_loss_of_pathogenicity	loss_of_pathogenicity	G4MLP9#PHI:6714#Gel4#318829#Magnaporthe_oryzae#unaffected_pathogenicity_loss_of_pathogenicity
jgi|Albra1|103167|ABRCTG6.28_pred_mRNA_3	A0A384JRK6#PHI:10433#BcEG_(Bcin09g00200)#40559#Botrytis_cinerea#unaffected_pathogenicity_reduced_virulence	5.19e-20	unaffected_pathogenicity_reduced_virulence	reduced_virulence	A0A384JRK6#PHI:10433#BcEG_(Bcin09g00200)#40559#Botrytis_cinerea#unaffected_pathogenicity_reduced_virulence
jgi|Albra1|98825|ABRCTG15.49_pred_mRNA_3	E9F076#PHI:9534#Pr1A_(MAA_05675)#568076#Metarhizium_robertsii#unaffected_pathogenicity_reduced_virulence	2.23e-56	unaffected_pathogenicity_reduced_virulence	reduced_virulence	E9F076#PHI:9534#Pr1A_(MAA_05675)#568076#Metarhizium_robertsii#unaffected_pathogenicity_reduced_virulence

## Sheet: Summary_Statistics
Phenotype	Count	Percentage
unaffected_pathogenicity	21	31.3%
reduced_virulence	34	50.7%
effector_(plant_avirulence_determinant)	4	6.0%
increased_virulence_(hypervirulence)	7	10.4%
loss_of_pathogenicity	1	1.5%

## Sheet: unaffected_pathogenicity
Gene_ID
jgi|Albra1|100011|ABRCTG2.202_pred_mRNA_4
jgi|Albra1|100800|ABRCTG3.129_pred_mRNA_5
jgi|Albra1|100930|ABRCTG3.167_pred_mRNA_3
jgi|Albra1|101017|ABRCTG3.186_pred_mRNA_11
jgi|Albra1|101067|ABRCTG3.203_pred_mRNA_6
jgi|Albra1|101381|ABRCTG4.35_pred_mRNA_5
jgi|Albra1|102699|ABRCTG5.183_pred_mRNA_2
jgi|Albra1|102947|ABRCTG5.246_pred_mRNA_2
jgi|Albra1|103006|ABRCTG506.1_pred_mRNA_1
jgi|Albra1|103184|ABRCTG6.39_pred_mRNA_1
jgi|Albra1|103939|ABRCTG7.77_pred_mRNA_3
jgi|Albra1|104172|ABRCTG8.5_pred_mRNA_1
jgi|Albra1|95159|ABRCTG1.168_pred_mRNA_1
jgi|Albra1|95196|ABRCTG1.179_pred_mRNA_8
jgi|Albra1|95362|ABRCTG1.218_pred_mRNA_12
jgi|Albra1|95450|ABRCTG1.242_pred_mRNA_3
jgi|Albra1|95997|ABRCTG10.24_pred_mRNA_15
jgi|Albra1|96911|ABRCTG0.168_pred_mRNA_2
jgi|Albra1|97169|ABRCTG0.233_pred_mRNA_9
jgi|Albra1|98079|ABRCTG11.107_pred_mRNA_3
jgi|Albra1|98416|ABRCTG131.1_pred_mRNA_1

## Sheet: reduced_virulence
Gene_ID
jgi|Albra1|100233|ABRCTG2.263_pred_mRNA_1
jgi|Albra1|100305|ABRCTG279.1_pred_mRNA_1
jgi|Albra1|100451|ABRCTG3.35_pred_mRNA_7
jgi|Albra1|100462|ABRCTG3.35_pred_mRNA_18
jgi|Albra1|101157|ABRCTG3.225_pred_mRNA_5
jgi|Albra1|101269|ABRCTG32.1_pred_mRNA_1
jgi|Albra1|101539|ABRCTG4.87_pred_mRNA_5
jgi|Albra1|102165|ABRCTG4.269_pred_mRNA_2
jgi|Albra1|102535|ABRCTG5.124_pred_mRNA_2
jgi|Albra1|102931|ABRCTG5.245_pred_mRNA_7
jgi|Albra1|103018|ABRCTG518.1_pred_mRNA_1
jgi|Albra1|103167|ABRCTG6.28_pred_mRNA_3
jgi|Albra1|103665|ABRCTG7.18_pred_mRNA_15
jgi|Albra1|104236|ABRCTG8.41_pred_mRNA_2
jgi|Albra1|104288|ABRCTG8.56_pred_mRNA_17
jgi|Albra1|105116|ABRCTG9.115_pred_mRNA_4
jgi|Albra1|94813|ABRCTG1.70_pred_mRNA_3
jgi|Albra1|95176|ABRCTG1.175_pred_mRNA_2
jgi|Albra1|95201|ABRCTG1.180_pred_mRNA_1
jgi|Albra1|95218|ABRCTG1.185_pred_mRNA_4
jgi|Albra1|95986|ABRCTG10.24_pred_mRNA_3
jgi|Albra1|96058|ABRCTG10.40_pred_mRNA_5
jgi|Albra1|96177|ABRCTG10.65_pred_mRNA_2
jgi|Albra1|96488|ABRCTG0.55_pred_mRNA_1
jgi|Albra1|96687|ABRCTG0.110_pred_mRNA_1
jgi|Albra1|96804|ABRCTG0.139_pred_mRNA_16
jgi|Albra1|97181|ABRCTG0.237_pred_mRNA_4
jgi|Albra1|97477|ABRCTG0.314_pred_mRNA_1
jgi|Albra1|97621|ABRCTG0.349_pred_mRNA_13
jgi|Albra1|97821|ABRCTG11.31_pred_mRNA_1
jgi|Albra1|98825|ABRCTG15.49_pred_mRNA_3
jgi|Albra1|98984|ABRCTG15.103_pred_mRNA_1
jgi|Albra1|99447|ABRCTG2.20_pred_mRNA_1
jgi|Albra1|99449|ABRCTG2.20_pred_mRNA_3

## Sheet: effector
Gene_ID
jgi|Albra1|100878|ABRCTG3.149_pred_mRNA_4
jgi|Albra1|100973|ABRCTG3.180_pred_mRNA_3
jgi|Albra1|102112|ABRCTG4.260_pred_mRNA_6
jgi|Albra1|97166|ABRCTG0.233_pred_mRNA_6

## Sheet: increased_virulence_(hypervirul
Gene_ID
jgi|Albra1|102938|ABRCTG5.245_pred_mRNA_14
jgi|Albra1|103114|ABRCTG6.14_pred_mRNA_1
jgi|Albra1|94874|ABRCTG1.79_pred_mRNA_25
jgi|Albra1|96862|ABRCTG0.155_pred_mRNA_3
jgi|Albra1|97198|ABRCTG0.242_pred_mRNA_4
jgi|Albra1|98475|ABRCTG14.31_pred_mRNA_4
jgi|Albra1|99279|ABRCTG17.17_pred_mRNA_4

## Sheet: loss_of_pathogenicity
Gene_ID
jgi|Albra1|97206|ABRCTG0.243_pred_mRNA_8
