# Supplementary material for: Genomic and Functional Characterization of an Alternaria brassicicola Isolate Causing Black Spot Disease on Broccoli Leaves
Source: Life (Basel). 2026 Jun 30;16(7):1099. doi: 10.3390/life16071099 (PMC13413155; doi:10.3390/life16071099)
Supplement: Supplementary file 1 [file life-16-01099-s001.zip › Table S7.xlsx]

## Sheet: motif
Table S7. Identification of conserved effector motifs in predicted secreted proteins of A. brassicicola
Motif	Serial	ID	Start	End	Style
RxLR	1	jgi|Albra1|100495|ABRCTG3.40_pred_mRNA_12	209	212	RKLR
RxLR	2	jgi|Albra1|103477|ABRCTG6.129_pred_mRNA_5	88	91	RWLR
RxLR	3	jgi|Albra1|94876|ABRCTG1.79_pred_mRNA_27	112	115	RYLR
RxLR	4	jgi|Albra1|95159|ABRCTG1.168_pred_mRNA_1	33	36	RDLR
RxLR	5	jgi|Albra1|95904|ABRCTG1.368_pred_mRNA_1	210	213	RGLR
RxLR	6	jgi|Albra1|96448|ABRCTG0.37_pred_mRNA_3	145	148	RKLR
RxLR	7	jgi|Albra1|97477|ABRCTG0.314_pred_mRNA_1	353	356	RTLR
[Y/F/W]xC	1	jgi|Albra1|100274|ABRCTG23.2_pred_mRNA_4	215	217	FPC
[Y/F/W]xC	2	jgi|Albra1|100462|ABRCTG3.35_pred_mRNA_18	82	84	YGC
[Y/F/W]xC	3	jgi|Albra1|100542|ABRCTG3.58_pred_mRNA_2	51	53	FIC
[Y/F/W]xC	4	jgi|Albra1|100691|ABRCTG3.107_pred_mRNA_7	36	38	YKC
[Y/F/W]xC	5	jgi|Albra1|100813|ABRCTG3.136_pred_mRNA_1	448	450	YTC
[Y/F/W]xC	6	jgi|Albra1|100940|ABRCTG3.169_pred_mRNA_6	183	185	YRC
[Y/F/W]xC	7	jgi|Albra1|101067|ABRCTG3.203_pred_mRNA_6	102	104	YKC
[Y/F/W]xC	8	jgi|Albra1|101074|ABRCTG3.204_pred_mRNA_3	189	191	WKC
[Y/F/W]xC	9	jgi|Albra1|101223|ABRCTG3.245_pred_mRNA_16	191	193	FAC
[Y/F/W]xC	10	jgi|Albra1|101381|ABRCTG4.35_pred_mRNA_5	230	232	FKC
[Y/F/W]xC	11	jgi|Albra1|101455|ABRCTG4.60_pred_mRNA_1	13	15	FSC
[Y/F/W]xC	12	jgi|Albra1|102112|ABRCTG4.260_pred_mRNA_6	101	103	YAC
[Y/F/W]xC	13	jgi|Albra1|102227|ABRCTG5.2_pred_mRNA_1	165	167	WRC
[Y/F/W]xC	14	jgi|Albra1|102249|ABRCTG5.8_pred_mRNA_3	116	118	WHC
[Y/F/W]xC	15	jgi|Albra1|102339|ABRCTG5.46_pred_mRNA_7	237	239	FTC
[Y/F/W]xC	16	jgi|Albra1|102535|ABRCTG5.124_pred_mRNA_2	155	157	WLC
[Y/F/W]xC	17	jgi|Albra1|102628|ABRCTG5.157_pred_mRNA_4	103	105	YQC
[Y/F/W]xC	18	jgi|Albra1|102705|ABRCTG5.188_pred_mRNA_3	120	122	YRC
[Y/F/W]xC	19	jgi|Albra1|102706|ABRCTG5.188_pred_mRNA_4	114	116	WTC
[Y/F/W]xC	20	jgi|Albra1|102812|ABRCTG5.207_pred_mRNA_1	156	158	FMC
[Y/F/W]xC	21	jgi|Albra1|102822|ABRCTG5.211_pred_mRNA_1	128	130	YDC
[Y/F/W]xC	22	jgi|Albra1|102852|ABRCTG5.216_pred_mRNA_4	76	78	FQC
[Y/F/W]xC	23	jgi|Albra1|103029|ABRCTG532.1_pred_mRNA_1	118	120	YFC
[Y/F/W]xC	24	jgi|Albra1|103031|ABRCTG534.1_pred_mRNA_1	190	192	WHC
[Y/F/W]xC	25	jgi|Albra1|103167|ABRCTG6.28_pred_mRNA_3	62	64	FTC
[Y/F/W]xC	26	jgi|Albra1|103517|ABRCTG6.134_pred_mRNA_5	196	198	FVC
[Y/F/W]xC	27	jgi|Albra1|103553|ABRCTG6.137_pred_mRNA_3	118	120	YFC
[Y/F/W]xC	28	jgi|Albra1|103578|ABRCTG6.148_pred_mRNA_2	52	54	YAC
[Y/F/W]xC	29	jgi|Albra1|103710|ABRCTG7.27_pred_mRNA_2	37	39	WDC
[Y/F/W]xC	30	jgi|Albra1|103801|ABRCTG7.46_pred_mRNA_2	83	85	YTC
[Y/F/W]xC	31	jgi|Albra1|103841|ABRCTG7.56_pred_mRNA_7	152	154	WGC
[Y/F/W]xC	32	jgi|Albra1|103845|ABRCTG7.56_pred_mRNA_11	37	39	FPC
[Y/F/W]xC	33	jgi|Albra1|103939|ABRCTG7.77_pred_mRNA_3	10	12	FLC
[Y/F/W]xC	34	jgi|Albra1|104062|ABRCTG7.126_pred_mRNA_10	115	117	YRC
[Y/F/W]xC	35	jgi|Albra1|104172|ABRCTG8.5_pred_mRNA_1	136	138	YVC
[Y/F/W]xC	36	jgi|Albra1|104508|ABRCTG8.124_pred_mRNA_2	107	109	YEC
[Y/F/W]xC	37	jgi|Albra1|104532|ABRCTG8.130_pred_mRNA_2	125	127	WEC
[Y/F/W]xC	38	jgi|Albra1|104534|ABRCTG8.131_pred_mRNA_2	27	29	YNC
[Y/F/W]xC	39	jgi|Albra1|104634|ABRCTG8.168_pred_mRNA_17	65	67	FNC
[Y/F/W]xC	40	jgi|Albra1|104883|ABRCTG9.43_pred_mRNA_14	12	14	YAC
[Y/F/W]xC	41	jgi|Albra1|105040|ABRCTG9.89_pred_mRNA_9	80	82	FSC
[Y/F/W]xC	42	jgi|Albra1|94874|ABRCTG1.79_pred_mRNA_25	158	160	YGC
[Y/F/W]xC	43	jgi|Albra1|94933|ABRCTG1.109_pred_mRNA_8	198	200	YMC
[Y/F/W]xC	44	jgi|Albra1|95040|ABRCTG1.138_pred_mRNA_1	224	226	FRC
[Y/F/W]xC	45	jgi|Albra1|95159|ABRCTG1.168_pred_mRNA_1	143	145	YGC
[Y/F/W]xC	46	jgi|Albra1|95201|ABRCTG1.180_pred_mRNA_1	212	214	FDC
[Y/F/W]xC	47	jgi|Albra1|95450|ABRCTG1.242_pred_mRNA_3	308	310	YKC
[Y/F/W]xC	48	jgi|Albra1|95667|ABRCTG1.311_pred_mRNA_7	17	19	FGC
[Y/F/W]xC	49	jgi|Albra1|95716|ABRCTG1.326_pred_mRNA_3	30	32	FGC
[Y/F/W]xC	50	jgi|Albra1|95839|ABRCTG1.348_pred_mRNA_11	268	270	YTC
[Y/F/W]xC	51	jgi|Albra1|95876|ABRCTG1.361_pred_mRNA_1	176	178	WVC
[Y/F/W]xC	52	jgi|Albra1|95914|ABRCTG1.372_pred_mRNA_7	73	75	WGC
[Y/F/W]xC	53	jgi|Albra1|95997|ABRCTG10.24_pred_mRNA_15	243	245	FTC
[Y/F/W]xC	54	jgi|Albra1|96032|ABRCTG10.32_pred_mRNA_14	91	93	YRC
[Y/F/W]xC	55	jgi|Albra1|96327|ABRCTG0.6_pred_mRNA_9	105	107	FSC
[Y/F/W]xC	56	jgi|Albra1|96435|ABRCTG0.31_pred_mRNA_4	178	180	FTC
[Y/F/W]xC	57	jgi|Albra1|96469|ABRCTG0.50_pred_mRNA_6	161	163	YYC
[Y/F/W]xC	58	jgi|Albra1|96488|ABRCTG0.55_pred_mRNA_1	243	245	YGC
[Y/F/W]xC	59	jgi|Albra1|96739|ABRCTG0.118_pred_mRNA_11	72	74	FTC
[Y/F/W]xC	60	jgi|Albra1|96761|ABRCTG0.127_pred_mRNA_4	144	146	FQC
[Y/F/W]xC	61	jgi|Albra1|97169|ABRCTG0.233_pred_mRNA_9	424	426	YTC
[Y/F/W]xC	62	jgi|Albra1|97206|ABRCTG0.243_pred_mRNA_8	220	222	FAC
[Y/F/W]xC	63	jgi|Albra1|97403|ABRCTG0.292_pred_mRNA_14	52	54	WFC
[Y/F/W]xC	64	jgi|Albra1|97477|ABRCTG0.314_pred_mRNA_1	120	122	FEC
[Y/F/W]xC	65	jgi|Albra1|97517|ABRCTG0.320_pred_mRNA_2	39	41	YEC
[Y/F/W]xC	66	jgi|Albra1|97806|ABRCTG11.28_pred_mRNA_5	44	46	YPC
[Y/F/W]xC	67	jgi|Albra1|97846|ABRCTG11.42_pred_mRNA_4	174	176	FAC
[Y/F/W]xC	68	jgi|Albra1|98083|ABRCTG11.107_pred_mRNA_7	73	75	YRC
[Y/F/W]xC	69	jgi|Albra1|98454|ABRCTG14.19_pred_mRNA_1	80	82	YNC
[Y/F/W]xC	70	jgi|Albra1|98721|ABRCTG15.14_pred_mRNA_4	48	50	FLC
[Y/F/W]xC	71	jgi|Albra1|98974|ABRCTG15.99_pred_mRNA_13	130	132	FRC
[Y/F/W]xC	72	jgi|Albra1|98988|ABRCTG15.105_pred_mRNA_2	146	148	YNC
[Y/F/W]xC	73	jgi|Albra1|99003|ABRCTG154.1_pred_mRNA_1	104	106	WPC
[Y/F/W]xC	74	jgi|Albra1|99186|ABRCTG16.42_pred_mRNA_2	104	106	WPC
[Y/F/W]xC	75	jgi|Albra1|99279|ABRCTG17.17_pred_mRNA_4	163	165	YGC
[Y/F/W]xC	76	jgi|Albra1|99328|ABRCTG17.37_pred_mRNA_4	137	139	FKC
[Y/F/W]xC	77	jgi|Albra1|99737|ABRCTG2.98_pred_mRNA_1	102	104	YLC
G[I/F/Y][A/L/S/T]R	1	jgi|Albra1|100011|ABRCTG2.202_pred_mRNA_4	115	118	GISR
G[I/F/Y][A/L/S/T]R	2	jgi|Albra1|103939|ABRCTG7.77_pred_mRNA_3	264	267	GYTR
G[I/F/Y][A/L/S/T]R	3	jgi|Albra1|95883|ABRCTG1.362_pred_mRNA_6	181	184	GYAR
G[I/F/Y][A/L/S/T]R	4	jgi|Albra1|96804|ABRCTG0.139_pred_mRNA_16	413	416	GIAR
G[I/F/Y][A/L/S/T]R	5	jgi|Albra1|97206|ABRCTG0.243_pred_mRNA_8	422	425	GIAR
G[I/F/Y][A/L/S/T]R	6	jgi|Albra1|98345|ABRCTG12.83_pred_mRNA_1	80	83	GFTR
G[I/F/Y][A/L/S/T]R	7	jgi|Albra1|98443|ABRCTG14.17_pred_mRNA_5	148	151	GFSR
[L/I]xAR	1	jgi|Albra1|100011|ABRCTG2.202_pred_mRNA_4	84	87	IYAR
[L/I]xAR	2	jgi|Albra1|100320|ABRCTG3.3_pred_mRNA_2	165	168	LSAR
[L/I]xAR	3	jgi|Albra1|100451|ABRCTG3.35_pred_mRNA_7	194	197	LIAR
[L/I]xAR	4	jgi|Albra1|100495|ABRCTG3.40_pred_mRNA_12	170	173	IGAR
[L/I]xAR	5	jgi|Albra1|101017|ABRCTG3.186_pred_mRNA_11	253	256	LCAR
[L/I]xAR	6	jgi|Albra1|101239|ABRCTG3.251_pred_mRNA_1	132	135	IHAR
[L/I]xAR	7	jgi|Albra1|101539|ABRCTG4.87_pred_mRNA_5	23	26	IPAR
[L/I]xAR	8	jgi|Albra1|102165|ABRCTG4.269_pred_mRNA_2	151	154	LQAR
[L/I]xAR	9	jgi|Albra1|102204|ABRCTG43.1_pred_mRNA_1	67	70	LFAR
[L/I]xAR	10	jgi|Albra1|102706|ABRCTG5.188_pred_mRNA_4	56	59	LDAR
[L/I]xAR	11	jgi|Albra1|103046|ABRCTG559.1_pred_mRNA_1	86	89	IPAR
[L/I]xAR	12	jgi|Albra1|104508|ABRCTG8.124_pred_mRNA_2	122	125	LLAR
[L/I]xAR	13	jgi|Albra1|94813|ABRCTG1.70_pred_mRNA_3	107	110	IRAR
[L/I]xAR	14	jgi|Albra1|95159|ABRCTG1.168_pred_mRNA_1	35	38	LRAR
[L/I]xAR	15	jgi|Albra1|95321|ABRCTG1.212_pred_mRNA_1	67	70	LAAR
[L/I]xAR	16	jgi|Albra1|95607|ABRCTG1.289_pred_mRNA_2	27	30	LAAR
[L/I]xAR	17	jgi|Albra1|95898|ABRCTG1.363_pred_mRNA_10	35	38	IDAR
[L/I]xAR	18	jgi|Albra1|96911|ABRCTG0.168_pred_mRNA_2	33	36	LVAR
[L/I]xAR	19	jgi|Albra1|97166|ABRCTG0.233_pred_mRNA_6	308	311	LAAR
[L/I]xAR	20	jgi|Albra1|97208|ABRCTG0.244_pred_mRNA_1	246	249	LSAR
[L/I]xAR	21	jgi|Albra1|97621|ABRCTG0.349_pred_mRNA_13	23	26	IPAR
[L/I]xAR	22	jgi|Albra1|98083|ABRCTG11.107_pred_mRNA_7	57	60	LPAR
[L/I]xAR	23	jgi|Albra1|98443|ABRCTG14.17_pred_mRNA_5	67	70	LTAR
[L/I]xAR	24	jgi|Albra1|99003|ABRCTG154.1_pred_mRNA_1	23	26	LAAR
[L/I]xAR	25	jgi|Albra1|99186|ABRCTG16.42_pred_mRNA_2	23	26	LAAR
[L/I]xAR	26	jgi|Albra1|99481|ABRCTG2.34_pred_mRNA_2	207	210	LVAR
YxSL[R/K]	1	jgi|Albra1|95839|ABRCTG1.348_pred_mRNA_11	261	265	YISLK
YxSL[R/K]	2	jgi|Albra1|98169|ABRCTG12.24_pred_mRNA_3	337	341	YLSLK
L[F/Y/R/L][L/K/F][A/T/V/R/K][K/R/N]	1	jgi|Albra1|102535|ABRCTG5.124_pred_mRNA_2	163	167	LLKAN
L[F/Y/R/L][L/K/F][A/T/V/R/K][K/R/N]	2	jgi|Albra1|103841|ABRCTG7.56_pred_mRNA_7	93	97	LFFTN
L[F/Y/R/L][L/K/F][A/T/V/R/K][K/R/N]	3	jgi|Albra1|97166|ABRCTG0.233_pred_mRNA_6	230	234	LRFAN
