# Supplementary material for: Genomic and Functional Characterization of an Alternaria brassicicola Isolate Causing Black Spot Disease on Broccoli Leaves
Source: Life (Basel). 2026 Jun 30;16(7):1099. doi: 10.3390/life16071099 (PMC13413155; doi:10.3390/life16071099)
Supplement: Supplementary file 1 [file life-16-01099-s001.zip › Table S8.xlsx]

## Sheet: CAZyme
Table S8. Consensus prediction of carbohydrate-active enzymes (CAZymes) in A. brassicicola
Gene ID	EC#	dbCAN_hmm	dbCAN_sub	DIAMOND	#ofTools	Recommend Results	Substrate	Class
jgi-Albra1-100878-ABRCTG3.149_pred_mRNA_4	1.14.99.54:3	AA9(8-218)	AA9_e36(13-218)	AA9	3	AA9_e36	cellulose	AA
jgi-Albra1-100229-ABRCTG2.259_pred_mRNA_1	-	CBM87(40-166)	CBM87_e1(41-166)	-	2	CBM87_e1	galactosaminogalactan	CBM
jgi-Albra1-100930-ABRCTG3.167_pred_mRNA_3	-	AA9(10-115)+AA9(127-240)	AA9_e28(127-240)	AA9	3	AA9|AA9_e28	-	AA
jgi-Albra1-100300-ABRCTG269.1_pred_mRNA_1	-	-	-	GT0	1	-	-	None
jgi-Albra1-101067-ABRCTG3.203_pred_mRNA_6	1.14.99.54:1	AA9(11-219)	AA9_e16(11-219)	AA9	3	AA9_e16	cellulose	AA
jgi-Albra1-101381-ABRCTG4.35_pred_mRNA_5	1.14.99.56:4	AA9(8-217)	AA9_e23(10-217)	AA9	3	AA9_e23	cellulose	AA
jgi-Albra1-102339-ABRCTG5.46_pred_mRNA_7	1.14.99.54:2;1.14.99.56:1	AA9(5-223)	AA9_e6(8-224)	AA9	3	AA9_e6	cellulose	AA
jgi-Albra1-102947-ABRCTG5.246_pred_mRNA_2	-	AA9(5-214)	AA9_e3(6-215)	AA9	3	AA9_e3	-	AA
jgi-Albra1-105048-ABRCTG9.91_pred_mRNA_4	1.14.99.54:2;1.14.99.56:2	AA9(39-176)	AA9_e20(82-175)	AA9+CBM1	3	AA9_e20	cellulose	AA
jgi-Albra1-95196-ABRCTG1.179_pred_mRNA_8	1.14.99.54:2;1.14.99.56:4	AA9(7-222)	AA9_e31(9-222)	AA9	3	AA9_e31	cellulose	AA
jgi-Albra1-95950-ABRCTG10.10_pred_mRNA_1	1.14.99.54:3	AA9(8-208)	AA9_e36(12-208)	AA9	3	AA9_e36	cellulose	AA
jgi-Albra1-95997-ABRCTG10.24_pred_mRNA_15	1.14.99.54:3;1.14.99.56:1	AA9(5-232)	AA9_e14(7-231)	AA9	3	AA9_e14	cellulose	AA
jgi-Albra1-97846-ABRCTG11.42_pred_mRNA_4	-	AA8(32-213)	AA8_e6(34-210)	AA8	3	AA8_e6	lignin	AA
jgi-Albra1-95450-ABRCTG1.242_pred_mRNA_3	1.14.99.56:2|-	AA9(6-217)	AA9_e2(7-218)+CBM1_e31(292-318)	CBM1+AA9	3	AA9_e2|CBM1_e31	cellulose	AA|CBM
jgi-Albra1-96435-ABRCTG0.31_pred_mRNA_4	1.14.99.55:5|1.14.99.55:4	AA13(18-247)+CBM20(284-374)	AA13_e0(19-248)+CBM20_e25(285-374)	CBM20+AA13	3	AA13_e0|CBM20_e25	alpha-glucan	AA|CBM
jgi-Albra1-100011-ABRCTG2.202_pred_mRNA_4	-	CE5(77-249)	CE5_e58(78-249)	CE5	3	CE5_e58	-	CE
jgi-Albra1-100320-ABRCTG3.3_pred_mRNA_2	3.1.1.74:2	CE5(32-214)	CE5_e27(33-225)	CE5	3	CE5_e27	polyphenol	CE
jgi-Albra1-102165-ABRCTG4.269_pred_mRNA_2	-	-	-	GH125	1	-	-	None
jgi-Albra1-100462-ABRCTG3.35_pred_mRNA_18	-	CE4(44-166)	CE4_e294(44-167)	CE4	3	CE4_e294	-	CE
jgi-Albra1-102699-ABRCTG5.183_pred_mRNA_2	-	-	-	CE8	1	-	-	None
jgi-Albra1-103939-ABRCTG7.77_pred_mRNA_3	3.1.1.72:7	CE1(43-241)	CE1_e4(44-242)	CE1	3	CE1_e4	xylan	CE
jgi-Albra1-104172-ABRCTG8.5_pred_mRNA_1	3.5.1.41:1	CE4(140-265)	CE4_e46(141-265)	CBM18+CBM18+CBM18+CBM18+CBM18+CE4	3	CE4_e46	chitin	CE
jgi-Albra1-94874-ABRCTG1.79_pred_mRNA_25	3.1.1.11:2	CE8(39-315)	CE8_e78(42-312)	CE8	3	CE8_e78	pectin	CE
jgi-Albra1-103006-ABRCTG506.1_pred_mRNA_1	1.1.3.-:1	-	AA7_e0(78-231)	-	1	-	xylan	None
jgi-Albra1-95883-ABRCTG1.362_pred_mRNA_6	3.1.1.-:1	CE12(30-242)	CE12_e43(31-242)	CE12	3	CE12_e43	xylan	CE
jgi-Albra1-103031-ABRCTG534.1_pred_mRNA_1	-	-	-	GH55_2+GH55_2	1	-	-	None
jgi-Albra1-103167-ABRCTG6.28_pred_mRNA_3	-	-	GH17_e57(69-186)	-	1	-	-	None
jgi-Albra1-96196-ABRCTG10.66_pred_mRNA_1	-	CE12(31-224)	CE12_e61(31-225)	CE12	3	CE12_e61	-	CE
jgi-Albra1-103517-ABRCTG6.134_pred_mRNA_5	1.14.99.54:5;1.14.99.56:1	AA9(6-136)	AA9_e7(8-138)	-	2	AA9_e7	cellulose	AA
jgi-Albra1-103562-ABRCTG6.143_pred_mRNA_1	-	-	CBM18_e26(85-126)	AA5_1+AA5_1+CBM18+CBM18+CBM18	2	CBM18_e26	chitin	CBM
jgi-Albra1-96469-ABRCTG0.50_pred_mRNA_6	-	CE8(47-329)	CE8_e26(99-329)	CE8	3	CE8_e26	pectin	CE
jgi-Albra1-97220-ABRCTG0.247_pred_mRNA_3	-	CE3(24-219)	CE3_e26(25-220)	CE3	3	CE3_e26	-	CE
jgi-Albra1-98079-ABRCTG11.107_pred_mRNA_3	-	CE5(162-329)	CE5_e45(164-321)	CE5	3	CE5_e45	-	CE
jgi-Albra1-104062-ABRCTG7.126_pred_mRNA_10	-	-	-	CBM18+CBM18+CBM18	1	-	-	None
jgi-Albra1-99279-ABRCTG17.17_pred_mRNA_4	3.1.1.11:1	CE8(34-325)	CE8_e82(41-310)	CE8	3	CE8_e82	pectin	CE
jgi-Albra1-100800-ABRCTG3.129_pred_mRNA_5	3.2.1.15:80	GH28(41-359)	GH28_e75(42-358)	GH28	3	GH28_e75	pectin	GH
jgi-Albra1-101167-ABRCTG3.229_pred_mRNA_6	3.2.1.99:1	GH43_5(39-318)	GH43_e109(40-319)	GH43_5+GH43_5	3	GH43_5	arabinan	GH
jgi-Albra1-102112-ABRCTG4.260_pred_mRNA_6	3.2.1.4:15;3.2.1.151:9	GH12(85-229)	GH12_e34(85-230)	GH12	3	GH12_e34	cellulose;xyloglucan	GH
jgi-Albra1-102931-ABRCTG5.245_pred_mRNA_7	3.2.1.4:1;3.2.1.8:2	GH10(32-347)	GH10_e97(35-347)	GH10	3	GH10_e97	beta-glucan;xylan	GH
jgi-Albra1-103184-ABRCTG6.39_pred_mRNA_1	3.2.1.8:67	GH11(50-227)	GH11_e8(51-228)	GH11	3	GH11_e8	xylan	GH
jgi-Albra1-103710-ABRCTG7.27_pred_mRNA_2	3.2.1.4:1	GH45(31-137)	GH45_e8(32-138)	GH45_1+GH45_1	3	GH45_e8	beta-glucan	GH
jgi-Albra1-104211-ABRCTG8.28_pred_mRNA_4	3.2.1.55:25;3.2.1.-:1	GH62(27-299)	GH62_e0(28-300)	GH62	3	GH62_e0	arabinan	GH
jgi-Albra1-95021-ABRCTG1.130_pred_mRNA_2	-	-	-	PL1_4	1	-	-	None
jgi-Albra1-95159-ABRCTG1.168_pred_mRNA_1	-	-	-	CBM18+CBM18+CBM18+CE4	1	-	-	None
jgi-Albra1-105116-ABRCTG9.115_pred_mRNA_4	3.2.1.4:2;3.2.1.132:6;3.2.1.176:83	GH7(20-403)	GH7_e0(20-403)	AAF05699.1+GH7	3	GH7_e0	cellulose;chitosan	GH
jgi-Albra1-95362-ABRCTG1.218_pred_mRNA_12	3.2.1.15:80	GH28(35-333)	GH28_e75(32-325)	GH28	3	GH28_e75	pectin	GH
jgi-Albra1-95741-ABRCTG1.330_pred_mRNA_5	-	GH16_18(94-182)	GH16_e200(94-183)	GH16_18+GH16_18	3	GH16_18	-	GH
jgi-Albra1-96488-ABRCTG0.55_pred_mRNA_1	3.2.1.-:1	GH132(158-461)	GH132_e3(145-462)	GH132	3	GH132_e3	-	GH
jgi-Albra1-95716-ABRCTG1.326_pred_mRNA_3	-	-	-	CBM1	1	-	-	None
jgi-Albra1-96804-ABRCTG0.139_pred_mRNA_16	3.2.1.4:2;3.2.1.132:6;3.2.1.176:83	GH7(20-452)	GH7_e0(21-452)	GH7	3	GH7_e0	cellulose;chitosan	GH
jgi-Albra1-95876-ABRCTG1.361_pred_mRNA_1	-	-	-	CBM18	1	-	-	None
jgi-Albra1-96911-ABRCTG0.168_pred_mRNA_2	3.2.1.8:61	GH11(47-223)	GH11_e11(48-223)	GH11	3	GH11_e11	xylan	GH
jgi-Albra1-97169-ABRCTG0.233_pred_mRNA_9	3.2.1.67:7;3.2.1.-:2	GH28(79-430)	GH28_e58(81-430)	GH28	3	GH28_e58	pectin	GH
jgi-Albra1-98416-ABRCTG131.1_pred_mRNA_1	3.2.1.67:7;3.2.1.-:2	GH28(78-218)	GH28_e58(81-219)	GH28	3	GH28_e58	pectin	GH
jgi-Albra1-98984-ABRCTG15.103_pred_mRNA_1	3.2.1.4:2;3.2.1.132:6;3.2.1.176:83	GH7(23-212)	GH7_e0(24-213)	GH7	3	GH7_e0	cellulose;chitosan	GH
jgi-Albra1-95201-ABRCTG1.180_pred_mRNA_1	2.4.1.-:3|2.4.1.-:33	GH72(15-326)	GH72_e5(18-326)+CBM43_e30(380-460)	GH72+CBM43	3	GH72_e5|CBM43_e30	beta-glucan	GH|CBM
jgi-Albra1-97206-ABRCTG0.243_pred_mRNA_8	2.4.1.-:3|2.4.1.-:33	GH72(27-343)	GH72_e5(27-344)+CBM43_e30(398-480)	GH72+CBM43	3	GH72_e5|CBM43_e30	beta-glucan	GH|CBM
jgi-Albra1-99447-ABRCTG2.20_pred_mRNA_1	-	GT34(74-267)	GT34_e3(74-269)	GT34	3	GT34_e3	-	GT
jgi-Albra1-100233-ABRCTG2.263_pred_mRNA_1	-	PL3_2(30-215)	PL3_e11(32-216)	CBM1+PL3_2+PL3_2	3	PL3_2	pectin	PL
jgi-Albra1-100451-ABRCTG3.35_pred_mRNA_7	4.2.2.10:25	PL1_4(115-299)	PL1_e16(116-300)	PL1_4+PL1_4	3	PL1_4	pectin	PL
jgi-Albra1-101223-ABRCTG3.245_pred_mRNA_16	-	PL9_3(16-379)	PL9_e35(21-377)	PL9_3+PL9_3	3	PL9_3	-	PL
jgi-Albra1-101269-ABRCTG32.1_pred_mRNA_1	4.2.2.2:5	PL3_2(32-221)	PL3_e18(33-221)	PL3_2+PL3_2	3	PL3_2	pectin	PL
jgi-Albra1-97166-ABRCTG0.233_pred_mRNA_6	-	-	-	CBM1	1	-	-	None
jgi-Albra1-101539-ABRCTG4.87_pred_mRNA_5	-	PL3_2(28-193)	PL3_e11(84-194)	PL3_2	3	PL3_2	pectin	PL
jgi-Albra1-103018-ABRCTG518.1_pred_mRNA_1	-	PL3_2(30-194)	PL3_e11(32-197)	PL3_2+PL3_2	3	PL3_2	pectin	PL
jgi-Albra1-103665-ABRCTG7.18_pred_mRNA_15	4.2.2.2:5	PL3_2(32-221)	PL3_e18(33-222)	PL3_2+PL3_2	3	PL3_2	pectin	PL
jgi-Albra1-104236-ABRCTG8.41_pred_mRNA_2	4.2.2.2:4	PL3_2(43-229)	PL3_e16(44-229)	PL3_2	3	PL3_2	pectin	PL
jgi-Albra1-97517-ABRCTG0.320_pred_mRNA_2	-	-	-	GH27	1	-	-	None
jgi-Albra1-104288-ABRCTG8.56_pred_mRNA_17	4.2.2.10:3	PL1_4(122-309)	PL1_e33(123-310)	PL1_4+PL1_4	3	PL1_4	pectin	PL
jgi-Albra1-94876-ABRCTG1.79_pred_mRNA_27	-	PL1_2(67-245)	PL1_e17(68-246)	PL1_2+PL1_2	3	PL1_2	-	PL
jgi-Albra1-96687-ABRCTG0.110_pred_mRNA_1	4.2.2.2:4	PL3_2(42-227)	PL3_e16(43-227)	PL3_2+PL3_2	3	PL3_2	pectin	PL
jgi-Albra1-96862-ABRCTG0.155_pred_mRNA_3	4.2.2.2:31	PL1_7(83-264)	PL1_e18(83-263)	PL1_7+PL1_7	3	PL1_7	pectin	PL
jgi-Albra1-97198-ABRCTG0.242_pred_mRNA_4	-	PL1_9(66-251)	PL1_e27(73-251)	PL1	3	PL1_9	-	PL
jgi-Albra1-98988-ABRCTG15.105_pred_mRNA_2	-	-	-	CBM0	1	-	-	None
jgi-Albra1-97621-ABRCTG0.349_pred_mRNA_13	-	PL3_2(84-193)	PL3_e11(84-194)	PL3_2	3	PL3_2	pectin	PL
jgi-Albra1-102938-ABRCTG5.245_pred_mRNA_14	-|-	PL1_4(110-295)+CBM1(443-470)	PL1_e40(111-296)+CBM1_e31(444-471)	CBM1+PL1_4+PL1_4	3	PL1_4|CBM1_e31	cellulose	PL|CBM
jgi-Albra1-99481-ABRCTG2.34_pred_mRNA_2	-	-	-	GH47	1	-	-	None
jgi-Albra1-99737-ABRCTG2.98_pred_mRNA_1	-	-	-	GH38	1	-	-	None
